# Supplementary material for: Renshen Baidu powder protects ulcerative colitis via inhibiting the PI3K/Akt/NF-κB signaling pathway
Source: Front Pharmacol. 2022 Aug 10;13:880589. doi: 10.3389/fphar.2022.880589 (PMC9399752; doi:10.3389/fphar.2022.880589)
Supplement: Supplementary file 1 [file DataSheet1.ZIP]

Archive with 5 entries (5 files):
- Supplementary Material/~$ble S1.docx
- Supplementary Material/Supplementary Table 1, 2.docx
- Supplementary Material/Supplementary Table 3.xlsx
- Supplementary Material/Supplementary Table 4.xlsx
- Supplementary Material/Supplementary Table 5.xlsx
