# Supplementary material for: Renshen Baidu powder protects ulcerative colitis via inhibiting the PI3K/Akt/NF-κB signaling pathway
Source: Front Pharmacol. 2022 Aug 10;13:880589. doi: 10.3389/fphar.2022.880589 (PMC9399752; doi:10.3389/fphar.2022.880589)
Supplement: Supplementary file 1 [file DataSheet1.ZIP › Supplementary Material/Supplementary Table 3.xlsx]

## Sheet: Sheet1
Drugs	Putative targets
RS	TOP2A, SHMT1, TOP2B, RAB8B, SHMT2, COMTD1, FBP1, IGF1R, PLA2G1B, IVD, RAN, SLC8A1, DHRS11, PRKAB1, PRKAB2, UGDH, EHHADH, LCK, NDUFS1, EPHB2, NDUFS2, COX6C, LSS, NDUFS3, NDUFS4, PDE2A, NDUFS5, NDUFC1, P2, L1, NDUFS6, NDUFC2, LCT, CREB1, NDUFS7, TTHA0667, PTR1, NDUFS8, INS, AIFM1, C8G, DTYMK, RRM2B, HCN2, YARS, NDUFB10, ACSS1, EEF1A1, ACSS2, PC, HA, MTHFR, SHBG, TK, EIF3F, HN, IRGC, DLAT, GYG1, TST…
QH1	HSD17B1, GABRD, GABRE, AKR1D1, GLRA3, SULT2B1, CLEC4E, ITGAL, GABRP, NR1I2, GABRQ, NR1I3, LSS, PIK3R1, GABRA1, GABRA2, GABRA3, GABRA4, GABRA5, GABRA6, GAPDHS, NCOA2, ESR1, ESR2, NR3C1, GABRG1, GABRG2, NR3C2, GABRG3, ITGB2, VDR, PIK3CA, PIK3CG, TRPV1, AKR1C1, SULT2A1, AKR1C2, AKR1C3, AURKB, HSD17B11, ATP5B, PGR, PLK1, ATP5A1, GABRB1, CBR1, GABRB2, GABRB3, ATP5C1, RORA, ATP1A1, ALDH2, IGHG2, AR, HM…
CX	CALM1, PLA2G2D, HSD17B1, SCN2A, IL1B, PLA2G2E, SCN2B, BGLAP, BCHE, MIF, CYP1A2, PLD1, SCN4A, PLD2, SCN4B, CSNK2A1, CTRB1, GABRD, ECI2, PPARA, GABRE, RDH5, YARS, PPARD, RDH8, GLRA3, SULT2B1, PPARG, CLEC4E, CASP3, SRD5A1, APP, SRD5A2, HPGDS, SRD5A3, SCN8A, NQO2, FOLR1, ELOVL4, AOX1, FOLR2, GABRP, NR1I2, AKT1, FOLR3, GABRQ, NR1I3, LSS, ALOX15, CACNA1A, TNF, UL2, SLC8A1, CACNA1B, CACNA1C, OGDH, FURIN…
ZQ	SMARCA5, CFTR, NFKBIA, PRKCA, ESRRA, GNPDA1, PRKCB, JAK1, ESRRB, CSNK2A1, SF3B3, SQLE, TYR, PHB2, TOP2A, TOP2B, MB, PIM1, DHFRL1, HSP90AA1, RUVBL2, NQO2, NR1I2, AKT1, CA12, SLC18A1, SLC18A2, CPT1A, CA14, TNF, LGALS2, LGALS3, ACHE, ACOT13, LCTL, ABCA1, LGALS7, GABRA1, PIK3R1, PTGS1, GABRA2, HIBCH, CYP2A6, GABRA3, GABRA4, GABRA5, COMT, GABRA6, BAMF_RS28815, NCOA1, NCOA2, ESR1, DNMT1, JDP2, ESR2, EI…
CH	HSD17B1, PLA2G2D, CALM1, IL1B, PLA2G2E, SCN2A, SERPINA1, SCN2B, BCHE, PRKCA, PRKCB, JAK1, SCN4A, CSNK2A1, SCN4B, SF3B3, GABRD, GABRE, PPARA, ECI2, SQLE, TYR, PPARD, AKR1D1, SULT2B1, ATP2A1, GLRA3, DHFRL1, PIM1, CLEC4E, CASP3, PPARG, SRD5A1, HSP90AA1, RUVBL2, HPGDS, NQO2, ELOVL4, SCN8A, NR1I2, GABRP, NR1I3, LSS, GABRQ, CA12, CA14, TNF, SLC8A1, TGFBR2, ORM1, OGDH, FURIN, LGALS3, GRIN1, TRDMT1, NR0B…
JG	HSD17B1, IL1B, GABRD, PPARA, GABRE, GLRA3, SULT2B1, CASP3, CLEC4E, SRD5A1, NR1I2, GABRP, NR1I3, GABRQ, LSS, TNF, GRIN1, NR0B1, LIP3, PTGS1, GABRA1, GABRA2, GABRA3, GABRA4, GABRA5, GABRA6, GRIN3A, NCOA1, GRIN3B, NCOA2, ESR1, SLCO1B3, ESR2, PPP1CC, ANXA1, ANXA2, ANXA3, ANXA4, ANXA5, NR3C1, GABRG1, NR3C2, GABRG2, GABRG3, VDR, HDAC2, LPL, AKR1C1, NPPB, IL6, SULT2A1, AKR1C2, HSD11B1, HSD11B2, NFKB1, N…
DH	SLC7A1, SCN2A, SLC7A2, SLC7A3, SLC7A4, SCN4A, GABRD, GABRE, GLRA1, ATP2A1, GLRA3, PPARG, GPR12, OPRD1, GABRP, GABRQ, GPR18, VDAC1, CHRNA7, OTC, CACNA1G, CACNA1H, ADORA1, CACNA1I, PLG, GPR55, GABRA1, GABRA2, CYP2A6, GABRA3, GABRA4, GABRA5, COMT, GABRA6, OAZ1, GATM, OAZ2, GAPDHS, OAZ3, OAT, HTR2A, SLC25A2, GABRG1, GABRG2, LPA, GABRG3, CNR1, SOAT1, CNR2, SOAT2, TRPA1, HA, E, ALAD, TRPV1, TRPV2, TRPV…
GC	HSD17B1, SMARCA5, COX6A2, CES1, PLA2G2E, CFTR, MT-CO1, MT-CO2, NFKBIA, MT-CO3, ESRRA, GNPDA1, JAK1, ESRRB, CTRB1, CSNK2A1, SF3B3, GABRD, GABRE, PPARA, ESRRG, TYR, YARS, TOP2A, SULT2B1, TOP2B, MB, GLRA3, CLEC4E, PIM1, DHFRL1, CASP3, PPARG, HSP90AA1, ITGAL, RUVBL2, APP, NQO2, GABRP, NR1I2, GABRQ, LSS, AKT1, NR1I3, ALOX15, TNF, COX7A1, GNAS, LGALS2, LGALS3, GRIN1, NR0B1, LCTL, LIP3, IGKV2-30, LGALS7…
QH2	SMARCA5, HSD17B1, PLA2G2D, CALM1, SLC7A1, SCN2A, PLA2G2E, SLC7A2, SCN2B, SLC7A3, SLC7A4, MIF, GNPDA1, SCN4A, SCN4B, TAS1R2, GABRD, RTCB, GABRE, PPARA, ECI2, PPARD, MB, SULT2B1, CLEC4E, PPARG, ELOVL4, SCN8A, GABRP, NR1I2, GABRQ, NR1I3, LSS, HBB, HBA1, SLC8A1, LGALS2, OGDH, FURIN, LGALS3, GRIN1, ACHE, OTC, LCTL, IGKV2-30, LGALS7, LIP3, PIK3R1, GABRA1, PTGS1, PLG, GABRA2, SCN10A, PTGS2, GABRA3, GABR…
FL	HSD17B1, PLA2G2D, CALM1, IL1B, COX6A2, CES1, PLA2G2E, SCN2A, SCN2B, BCHE, MT-CO1, NFKBIA, MT-CO2, MT-CO3, PLD1, PLD2, SCN4A, SCN4B, GABRD, GABRE, PPARA, ECI2, ESRRG, PPARD, SULT2B1, PIM1, CLEC4E, PPARG, ITGAL, ELOVL4, SCN8A, GABRP, NR1I2, LSS, NR1I3, GABRQ, COX7A1, SLC8A1, ORM1, OGDH, FURIN, PECR, ACHE, GRIN1, LIP3, GABRA1, PTGS1, GABRA2, SCN10A, PTGS2, GABRA3, COX5A, GABRA4, COX5B, ACP1, GABRA5,…
