# Supplementary material for: Renshen Baidu powder protects ulcerative colitis via inhibiting the PI3K/Akt/NF-κB signaling pathway
Source: Front Pharmacol. 2022 Aug 10;13:880589. doi: 10.3389/fphar.2022.880589 (PMC9399752; doi:10.3389/fphar.2022.880589)
Supplement: Supplementary file 1 [file DataSheet1.ZIP › Supplementary Material/Supplementary Table 4.xlsx]

## Sheet: Table
Disease Name	UC-related genes
Disease Genes (Reference)	IL12B (DisGeNET), IL1B (DisGeNET), MPO (DisGeNET), TNF (DisGeNET), NPR2 (TTD), MIF (TTD), ALOX5 (TTD), HMOX1 (TTD), PTGER4 (TTD), MMP12 (TTD), PPARG (TTD), ALPL (TTD), ALPP (TTD), ALPI (TTD), ALPPL2 (TTD), NFKB2 (TTD), GPR35 (HPO), MAP3K7 (HPO), MASP2 (HPO), MST1 (HPO), PLCG2 (HPO), TCF4 (HPO)
