# Supplementary material for: Renshen Baidu powder protects ulcerative colitis via inhibiting the PI3K/Akt/NF-κB signaling pathway
Source: Front Pharmacol. 2022 Aug 10;13:880589. doi: 10.3389/fphar.2022.880589 (PMC9399752; doi:10.3389/fphar.2022.880589)
Supplement: Supplementary file 1 [file DataSheet1.ZIP › Supplementary Material/Supplementary Table 5.xlsx]

## Sheet: Sheet1
No.	Node	Subgragh		Degree		Betweenness		Closeness
1	NFKB1	Subgragh: 3.92815488E9		Degree:	130	Betweenness:	11405	Closeness: 0.4502841
2	NFKB2	Subgragh: 3.88533299E9		Degree:	129	Betweenness:	9576.62	Closeness: 0.43603852
3	NR3C1	Subgragh: 3.74496922E9		Degree:	145	Betweenness:	18960	Closeness: 0.45545977
4	ATP1A1	Subgragh: 2.97268275E9		Degree:	110	Betweenness:	9525.17	Closeness: 0.4079794
5	CASP3	Subgragh: 2.88949837E9		Degree:	104	Betweenness:	3672.9	Closeness: 0.3861145
6	RS	Subgragh: 8.9208051E8		Degree:	76	Betweenness:	12960.5	Closeness: 0.3937888
7	JG	Subgragh: 2.47855456E8		Degree:	32	Betweenness:	526.416	Closeness: 0.3173173
8	AR	Subgragh: 1.83101504E8		Degree:	91	Betweenness:	19731.6	Closeness: 0.40850514
9	Alexandrin,Daucosterol,Caproic Acid,Eleutheroside A,Sitogluside,Strumaroside,?’-Sitosterol-?’-D-Glucoside	Subgragh: 1.77098992E8		Degree:	6	Betweenness:	72.5977	Closeness: 0.36903375
10	Araloside A	Subgragh: 1.77098992E8		Degree:	6	Betweenness:	72.5977	Closeness: 0.36903375
11	Chikusetsusaponin Iii	Subgragh: 1.77098992E8		Degree:	6	Betweenness:	72.5977	Closeness: 0.36903375
12	Chikusetsusaponin Iv	Subgragh: 1.77098992E8		Degree:	6	Betweenness:	72.5977	Closeness: 0.36903375
13	Ginsenoside F1	Subgragh: 1.77098992E8		Degree:	6	Betweenness:	72.5977	Closeness: 0.36903375
14	Ginsenoside F4	Subgragh: 1.77098992E8		Degree:	6	Betweenness:	72.5977	Closeness: 0.36903375
15	Ginsenoside Ia	Subgragh: 1.77098992E8		Degree:	6	Betweenness:	72.5977	Closeness: 0.36903375
16	Ginsenoside Ib	Subgragh: 1.77098992E8		Degree:	6	Betweenness:	72.5977	Closeness: 0.36903375
17	Ginsenoside Ic	Subgragh: 1.77098992E8		Degree:	6	Betweenness:	72.5977	Closeness: 0.36903375
18	Ginsenoside Iii	Subgragh: 1.77098992E8		Degree:	6	Betweenness:	72.5977	Closeness: 0.36903375
19	Ginsenoside Ra0	Subgragh: 1.77098992E8		Degree:	6	Betweenness:	72.5977	Closeness: 0.36903375
20	Ginsenoside Ra1	Subgragh: 1.77098992E8		Degree:	6	Betweenness:	72.5977	Closeness: 0.36903375
21	Ginsenoside Ra2	Subgragh: 1.77098992E8		Degree:	6	Betweenness:	72.5977	Closeness: 0.36903375
22	Ginsenoside Ra3	Subgragh: 1.77098992E8		Degree:	6	Betweenness:	72.5977	Closeness: 0.36903375
23	Ginsenoside Rb1	Subgragh: 1.77098992E8		Degree:	6	Betweenness:	72.5977	Closeness: 0.36903375
24	Ginsenoside Rb2	Subgragh: 1.77098992E8		Degree:	6	Betweenness:	72.5977	Closeness: 0.36903375
25	Ginsenoside Rb3	Subgragh: 1.77098992E8		Degree:	6	Betweenness:	72.5977	Closeness: 0.36903375
26	Ginsenoside Rc	Subgragh: 1.77098992E8		Degree:	6	Betweenness:	72.5977	Closeness: 0.36903375
27	Ginsenoside Rd	Subgragh: 1.77098992E8		Degree:	6	Betweenness:	72.5977	Closeness: 0.36903375
28	Ginsenoside Re	Subgragh: 1.77098992E8		Degree:	6	Betweenness:	72.5977	Closeness: 0.36903375
29	Ginsenoside Rf	Subgragh: 1.77098992E8		Degree:	6	Betweenness:	72.5977	Closeness: 0.36903375
30	Ginsenoside Rg1	Subgragh: 1.77098992E8		Degree:	6	Betweenness:	72.5977	Closeness: 0.36903375
31	Ginsenoside Rg2	Subgragh: 1.77098992E8		Degree:	6	Betweenness:	72.5977	Closeness: 0.36903375
32	20(S)-Ginsenoside Rg3	Subgragh: 1.77098992E8		Degree:	6	Betweenness:	72.5977	Closeness: 0.36903375
33	20(R)-Ginsenoside Rh1	Subgragh: 1.77098992E8		Degree:	6	Betweenness:	72.5977	Closeness: 0.36903375
34	Ginsenoside-Rh1	Subgragh: 1.77098992E8		Degree:	6	Betweenness:	72.5977	Closeness: 0.36903375
35	20(R)-Ginsenoside-Rh2	Subgragh: 1.77098992E8		Degree:	6	Betweenness:	72.5977	Closeness: 0.36903375
36	Ginsenoside Rh2	Subgragh: 1.77098992E8		Degree:	6	Betweenness:	72.5977	Closeness: 0.36903375
37	Ginsenoside Rh3	Subgragh: 1.77098992E8		Degree:	6	Betweenness:	72.5977	Closeness: 0.36903375
38	Ginsenoside Rh4	Subgragh: 1.77098992E8		Degree:	6	Betweenness:	72.5977	Closeness: 0.36903375
39	Ginsenoside R0	Subgragh: 1.77098992E8		Degree:	6	Betweenness:	72.5977	Closeness: 0.36903375
40	Ginsenoside Rs1	Subgragh: 1.77098992E8		Degree:	6	Betweenness:	72.5977	Closeness: 0.36903375
41	Ginsenoside Rs2	Subgragh: 1.77098992E8		Degree:	6	Betweenness:	72.5977	Closeness: 0.36903375
42	20-Glucosylginsenoside Rf	Subgragh: 1.77098992E8		Degree:	6	Betweenness:	72.5977	Closeness: 0.36903375
43	Malonylginsenoside Rb2	Subgragh: 1.77098992E8		Degree:	6	Betweenness:	72.5977	Closeness: 0.36903375
44	Malonylginsenoside Rc	Subgragh: 1.77098992E8		Degree:	6	Betweenness:	72.5977	Closeness: 0.36903375
45	6'-Malonylginsenoside Rd1	Subgragh: 1.77098992E8		Degree:	6	Betweenness:	72.5977	Closeness: 0.36903375
46	Notoginsenoside R1	Subgragh: 1.77098992E8		Degree:	6	Betweenness:	72.5977	Closeness: 0.36903375
47	Notoginsenoside R4	Subgragh: 1.77098992E8		Degree:	6	Betweenness:	72.5977	Closeness: 0.36903375
48	Quinquenoside R1	Subgragh: 1.77098992E8		Degree:	6	Betweenness:	72.5977	Closeness: 0.36903375
49	?’-Sitosterol-3-(6-Linoleoyl)Glucopyranoside	Subgragh: 1.77098992E8		Degree:	6	Betweenness:	72.5977	Closeness: 0.36903375
50	?’-Sitosterol-3-(6-Palmitoleoyl)Glucopyranoside	Subgragh: 1.77098992E8		Degree:	6	Betweenness:	72.5977	Closeness: 0.36903375
51	?’-Sitosterol-3-(6-Stearoyl)Glucopyranoside	Subgragh: 1.77098992E8		Degree:	6	Betweenness:	72.5977	Closeness: 0.36903375
52	Stigmasterol-3-(6-Linoleoyl)Glucopyranoside	Subgragh: 1.77098992E8		Degree:	6	Betweenness:	72.5977	Closeness: 0.36903375
53	Stigmasterol-3-(6-Oleoyl)Glucopyranoside	Subgragh: 1.77098992E8		Degree:	6	Betweenness:	72.5977	Closeness: 0.36903375
54	Stigmasterol-3-(6-Stearoyl)Glucopyranoside	Subgragh: 1.77098992E8		Degree:	6	Betweenness:	72.5977	Closeness: 0.36903375
55	Stigmast-3-O-?’-D-Glucopyanosyl-6-Hexadecanoate	Subgragh: 1.77098992E8		Degree:	6	Betweenness:	72.5977	Closeness: 0.36903375
56	?‘-Spinasterol-?’-D-Glucoside	Subgragh: 1.62009008E8		Degree:	6	Betweenness:	27.2307	Closeness: 0.3441911
57	2'-O-Acetylplatycodin D2	Subgragh: 1.62009008E8		Degree:	6	Betweenness:	27.2307	Closeness: 0.3441911
58	3'-O-Acetylplatycodin D2	Subgragh: 1.62009008E8		Degree:	6	Betweenness:	27.2307	Closeness: 0.3441911
59	Deapio Platycodin D	Subgragh: 1.62009008E8		Degree:	6	Betweenness:	27.2307	Closeness: 0.3441911
60	Deapio Platycodin D3	Subgragh: 1.62009008E8		Degree:	6	Betweenness:	27.2307	Closeness: 0.3441911
61	3-O-?’-D-Glucopyranosyl Platycodigenin	Subgragh: 1.62009008E8		Degree:	6	Betweenness:	27.2307	Closeness: 0.3441911
62	Methyl-3-O-?’-D-Glucopyranosyl Polygalacate	Subgragh: 1.62009008E8		Degree:	6	Betweenness:	27.2307	Closeness: 0.3441911
63	Methyl 3-O-?’-Laminaribiosyl Polygalacate	Subgragh: 1.62009008E8		Degree:	6	Betweenness:	27.2307	Closeness: 0.3441911
64	Methyl 2-O-Methyl Platycogenate A	Subgragh: 1.62009008E8		Degree:	6	Betweenness:	27.2307	Closeness: 0.3441911
65	Methyl Platyconate A	Subgragh: 1.62009008E8		Degree:	6	Betweenness:	27.2307	Closeness: 0.3441911
66	Platycodin A	Subgragh: 1.62009008E8		Degree:	6	Betweenness:	27.2307	Closeness: 0.3441911
67	Platycodin C	Subgragh: 1.62009008E8		Degree:	6	Betweenness:	27.2307	Closeness: 0.3441911
68	Platycodin D	Subgragh: 1.62009008E8		Degree:	6	Betweenness:	27.2307	Closeness: 0.3441911
69	Platycodin D2	Subgragh: 1.62009008E8		Degree:	6	Betweenness:	27.2307	Closeness: 0.3441911
70	Platycodin D3	Subgragh: 1.62009008E8		Degree:	6	Betweenness:	27.2307	Closeness: 0.3441911
71	Platyconic Acid A Lactone-28-[?’-D-Apiofuranosyl(1??’3)-?’-D-Xylopyranosyl(1??’4)-?‘-L-Rhamnopyranosyl(1??’2)-L-Arabinopyranosyl] 3-O-?’-D-Glucopyranoside	Subgragh: 1.62009008E8		Degree:	6	Betweenness:	27.2307	Closeness: 0.3441911
72	Platycoside A	Subgragh: 1.62009008E8		Degree:	6	Betweenness:	27.2307	Closeness: 0.3441911
73	Platycoside F	Subgragh: 1.62009008E8		Degree:	6	Betweenness:	27.2307	Closeness: 0.3441911
74	Platycoside H	Subgragh: 1.62009008E8		Degree:	6	Betweenness:	27.2307	Closeness: 0.3441911
75	Platycoside I	Subgragh: 1.62009008E8		Degree:	6	Betweenness:	27.2307	Closeness: 0.3441911
76	Platycoside J	Subgragh: 1.62009008E8		Degree:	6	Betweenness:	27.2307	Closeness: 0.3441911
77	Platycoside K	Subgragh: 1.62009008E8		Degree:	6	Betweenness:	27.2307	Closeness: 0.3441911
78	Platycoside L	Subgragh: 1.62009008E8		Degree:	6	Betweenness:	27.2307	Closeness: 0.3441911
79	Polygalacin D	Subgragh: 1.62009008E8		Degree:	6	Betweenness:	27.2307	Closeness: 0.3441911
80	Polygalacin D2	Subgragh: 1.62009008E8		Degree:	6	Betweenness:	27.2307	Closeness: 0.3441911
81	3-O-[?’-D-Glucuronopyranosyl-(1??’2)-O-?’-D-Glucuronopyranosyl]-24-Hydroxyglabrolide	Subgragh: 1.58369568E8		Degree:	7	Betweenness:	859.241	Closeness: 0.37032712
82	Dibutyl Uralsaponin A Ester	Subgragh: 1.57629984E8		Degree:	6	Betweenness:	158.624	Closeness: 0.36774942
83	Ethyl-N-Buthy-Uralsaponin A Esters	Subgragh: 1.57629984E8		Degree:	6	Betweenness:	158.624	Closeness: 0.36774942
84	Licoricesaponin A3	Subgragh: 1.57629984E8		Degree:	6	Betweenness:	158.624	Closeness: 0.36774942
85	Licoricesaponin E2	Subgragh: 1.57629984E8		Degree:	6	Betweenness:	158.624	Closeness: 0.36774942
86	Licoricesaponin F3	Subgragh: 1.57629984E8		Degree:	6	Betweenness:	158.624	Closeness: 0.36774942
87	Licoricesaponin G2	Subgragh: 1.57629984E8		Degree:	6	Betweenness:	158.624	Closeness: 0.36774942
88	Licoricesaponin J2	Subgragh: 1.57629984E8		Degree:	6	Betweenness:	158.624	Closeness: 0.36774942
89	Licoricesaponin K2	Subgragh: 1.57629984E8		Degree:	6	Betweenness:	158.624	Closeness: 0.36774942
90	Methyl-N-Butyl-Uralsaponin A Esters	Subgragh: 1.57629984E8		Degree:	6	Betweenness:	158.624	Closeness: 0.36774942
91	Saikosaponin Q1	Subgragh: 1.5345864E8		Degree:	6	Betweenness:	149.991	Closeness: 0.35859728
92	Saikosaponin Q2	Subgragh: 1.5345864E8		Degree:	6	Betweenness:	149.991	Closeness: 0.35859728
93	Saikosaponin S1	Subgragh: 1.5345864E8		Degree:	6	Betweenness:	149.991	Closeness: 0.35859728
94	Saikosaponin T	Subgragh: 1.5345864E8		Degree:	6	Betweenness:	149.991	Closeness: 0.35859728
95	Saikosaponin V	Subgragh: 1.5345864E8		Degree:	6	Betweenness:	149.991	Closeness: 0.35859728
96	Saikosaponin V1	Subgragh: 1.5345864E8		Degree:	6	Betweenness:	149.991	Closeness: 0.35859728
97	Saikosaponin V2	Subgragh: 1.5345864E8		Degree:	6	Betweenness:	149.991	Closeness: 0.35859728
98	16?‘,23,28,30-Tetrahydroxyolean-11,13(18)-Dien-3?’-Yl-?’-D-Glucopyranosyl-(1??’3)-?’-D-Fucopyranoside	Subgragh: 1.5345864E8		Degree:	6	Betweenness:	149.991	Closeness: 0.35859728
99	GC	Subgragh: 1.32448136E8		Degree:	55	Betweenness:	5955.07	Closeness: 0.35578004
100	3-O-Acetyl-Glycyrrhetinic Acid	Subgragh: 1.28624304E8		Degree:	8	Betweenness:	776.818	Closeness: 0.39427862
101	Polygalacic Acid	Subgragh: 1.22766512E8		Degree:	6	Betweenness:	245.286	Closeness: 0.37964073
102	Platycogenic Acid A	Subgragh: 1.22070408E8		Degree:	6	Betweenness:	219.106	Closeness: 0.37603796
103	Platycogenic Acid B	Subgragh: 1.22070408E8		Degree:	6	Betweenness:	219.106	Closeness: 0.37603796
104	Platycogenic Acid C	Subgragh: 1.22070408E8		Degree:	6	Betweenness:	219.106	Closeness: 0.37603796
105	Wallichilide	Subgragh: 1.18905136E8		Degree:	7	Betweenness:	578.526	Closeness: 0.3997478
106	Ginsenoside La	Subgragh: 1.16559672E8		Degree:	5	Betweenness:	50.6402	Closeness: 0.35458612
107	Platycodigenin	Subgragh: 1.10737216E8		Degree:	5	Betweenness:	22.7955	Closeness: 0.3434453
108	Protopanaxadiol	Subgragh: 1.07798624E8		Degree:	8	Betweenness:	750.952	Closeness: 0.44335663
109	Protopanaxatriol	Subgragh: 1.07798624E8		Degree:	8	Betweenness:	750.952	Closeness: 0.44335663
110	Methyl 18?‘-Hydroxyglycyrrhetate	Subgragh: 1.07507912E8		Degree:	6	Betweenness:	367.278	Closeness: 0.36520737
111	Glycyrrhizic Acid	Subgragh: 1.03285832E8		Degree:	6	Betweenness:	187.427	Closeness: 0.3647871
112	Licoricesaponin B2	Subgragh: 1.03285832E8		Degree:	6	Betweenness:	187.427	Closeness: 0.3647871
113	Licoricesaponin C2	Subgragh: 1.03285832E8		Degree:	6	Betweenness:	187.427	Closeness: 0.3647871
114	Licoricesaponin H2	Subgragh: 1.03285832E8		Degree:	6	Betweenness:	187.427	Closeness: 0.3647871
115	Uralsaponin A	Subgragh: 1.03285832E8		Degree:	6	Betweenness:	187.427	Closeness: 0.3647871
116	Uralsaponin B	Subgragh: 1.03285832E8		Degree:	6	Betweenness:	187.427	Closeness: 0.3647871
117	ESR1	Subgragh: 1.020598E8		Degree:	62	Betweenness:	9252.45	Closeness: 0.38517618
118	?‘-Spinasterol	Subgragh: 9.7004864E7		Degree:	14	Betweenness:	2447.6	Closeness: 0.41875824
119	Caprylic Acid	Subgragh: 9.1940104E7		Degree:	16	Betweenness:	3537.61	Closeness: 0.41931218
120	Dehydroeburicoic Acid	Subgragh: 9.0245544E7		Degree:	8	Betweenness:	566.264	Closeness: 0.43188012
121	Dehydrotumulosic Acid	Subgragh: 9.0245544E7		Degree:	8	Betweenness:	566.264	Closeness: 0.43188012
122	Eburicoic Acid	Subgragh: 9.0245544E7		Degree:	8	Betweenness:	566.264	Closeness: 0.43188012
123	3?’-P-Hydroxybenzoyldehydrotumulosic Acid	Subgragh: 9.0245544E7		Degree:	8	Betweenness:	566.264	Closeness: 0.43188012
124	25-Hydroxy-3-Epidehydrotumulosic Acid	Subgragh: 9.0245544E7		Degree:	8	Betweenness:	566.264	Closeness: 0.43188012
125	Poricoic Acid H	Subgragh: 9.0245544E7		Degree:	8	Betweenness:	566.264	Closeness: 0.43188012
126	Trametenolic Acid	Subgragh: 9.0245544E7		Degree:	8	Betweenness:	566.264	Closeness: 0.43188012
127	Glycyrrhetinic Acid	Subgragh: 8.7338888E7		Degree:	7	Betweenness:	381.491	Closeness: 0.40433672
128	Dehydroabietic Acid Methyl Ester	Subgragh: 8.5438352E7		Degree:	8	Betweenness:	6023.38	Closeness: 0.4502841
129	Ginsenoside I	Subgragh: 7.380808E7		Degree:	4	Betweenness:	39.8482	Closeness: 0.35379463
130	Ginsenoside Ii	Subgragh: 7.380808E7		Degree:	4	Betweenness:	39.8482	Closeness: 0.35379463
131	FL	Subgragh: 6.9407704E7		Degree:	29	Betweenness:	2491.99	Closeness: 0.3823884
132	Licoricesaponin D3	Subgragh: 6.2827912E7		Degree:	5	Betweenness:	129.884	Closeness: 0.3464481
133	Saikosaponin A	Subgragh: 5.8846612E7		Degree:	4	Betweenness:	88.8736	Closeness: 0.3441911
134	Saikosaponin C	Subgragh: 5.8846612E7		Degree:	4	Betweenness:	88.8736	Closeness: 0.3441911
135	Saikosaponin D	Subgragh: 5.8846612E7		Degree:	4	Betweenness:	88.8736	Closeness: 0.3441911
136	CH	Subgragh: 5.531314E7		Degree:	37	Betweenness:	3781.35	Closeness: 0.34086022
137	Chuanxiongterpene	Subgragh: 5.4592096E7		Degree:	4	Betweenness:	128.196	Closeness: 0.3189135
138	RXRA	Subgragh: 4.7723796E7		Degree:	57	Betweenness:	9209.04	Closeness: 0.35144123
139	ADH1C	Subgragh: 3.9739504E7		Degree:	24	Betweenness:	1383.27	Closeness: 0.3379531
140	Saikogenin F	Subgragh: 2.9534894E7		Degree:	3	Betweenness:	49.1253	Closeness: 0.327818
141	Saikogenin G	Subgragh: 2.9534894E7		Degree:	3	Betweenness:	49.1253	Closeness: 0.327818
142	Sitosterol,?’-Sitosterol	Subgragh: 2.7708434E7		Degree:	16	Betweenness:	3623.31	Closeness: 0.42266667
143	Stigmasterol	Subgragh: 2.515329E7		Degree:	8	Betweenness:	795.204	Closeness: 0.41383812
144	Campesterol,M-Cresol	Subgragh: 2.4942128E7		Degree:	5	Betweenness:	422.665	Closeness: 0.4237968
145	2-Hydroxyangustidienolide	Subgragh: 2.293527E7		Degree:	4	Betweenness:	540.293	Closeness: 0.3412271
146	Pinicolic Acid A	Subgragh: 1.9104896E7		Degree:	6	Betweenness:	301.509	Closeness: 0.42098275
147	Polyporenic Acid C	Subgragh: 1.9104896E7		Degree:	6	Betweenness:	301.509	Closeness: 0.42098275
148	Poricoic Acid A	Subgragh: 1.9104896E7		Degree:	6	Betweenness:	301.509	Closeness: 0.42098275
149	Poricoic Acid C	Subgragh: 1.9104896E7		Degree:	6	Betweenness:	301.509	Closeness: 0.42098275
150	Poricoic Acid Dm	Subgragh: 1.9104896E7		Degree:	6	Betweenness:	301.509	Closeness: 0.42098275
151	Poricoic Acid G	Subgragh: 1.9104896E7		Degree:	6	Betweenness:	301.509	Closeness: 0.42098275
152	3-Epidehydrotumulosic Acid	Subgragh: 1.6699425E7		Degree:	5	Betweenness:	125.6	Closeness: 0.39674592
153	3?’-Hydroxylanosta-7,9(11),24-Trien-21-Oic Acid	Subgragh: 1.6699425E7		Degree:	5	Betweenness:	125.6	Closeness: 0.39674592
154	Methylglycyrrhetate	Subgragh: 1.6058007E7		Degree:	5	Betweenness:	290.02	Closeness: 0.38009593
155	Glycyrrhetol	Subgragh: 1.5659112E7		Degree:	4	Betweenness:	119.624	Closeness: 0.37828162
156	Adenine	Subgragh: 1.5032283E7		Degree:	5	Betweenness:	281.444	Closeness: 0.38564476
157	Pachymic Acid	Subgragh: 1.4646495E7		Degree:	4	Betweenness:	98.868	Closeness: 0.38377723
158	Pachymic Acid Methyl Ester	Subgragh: 1.4646495E7		Degree:	4	Betweenness:	98.868	Closeness: 0.38377723
159	Nootkatone	Subgragh: 1.4520433E7		Degree:	5	Betweenness:	367.116	Closeness: 0.3880049
160	Poricoic Acid D	Subgragh: 1.3472989E7		Degree:	4	Betweenness:	75.9702	Closeness: 0.37964073
161	Tumulosic Acid	Subgragh: 1.3472989E7		Degree:	4	Betweenness:	75.9702	Closeness: 0.37964073
162	Glabrolide	Subgragh: 1.2540399E7		Degree:	3	Betweenness:	74.9193	Closeness: 0.3711944
163	Methyl-24-Hydroxyglycyrrhetate	Subgragh: 1.2540399E7		Degree:	3	Betweenness:	74.9193	Closeness: 0.3711944
164	Panacon	Subgragh: 1.1985663E7		Degree:	2	Betweenness:	15.0287	Closeness: 0.3298647
165	Pseudoginsenoside F11	Subgragh: 1.1985663E7		Degree:	2	Betweenness:	15.0287	Closeness: 0.3298647
166	(Z')-3,8-Dihydro-6,6',7,3'?‘-Diligustilide	Subgragh: 9882127.0		Degree:	4	Betweenness:	264.698	Closeness: 0.36903375
167	Longispinogenin	Subgragh: 9618801.0		Degree:	3	Betweenness:	84.3354	Closeness: 0.34159482
168	Glyuranolide	Subgragh: 8906124.0		Degree:	2	Betweenness:	26.4171	Closeness: 0.33940044
169	Methyl-24-Hydroxy-11-Deoxoglycyrrhetate	Subgragh: 8906124.0		Degree:	2	Betweenness:	26.4171	Closeness: 0.33940044
170	ADCY2	Subgragh: 8483035.0		Degree:	8	Betweenness:	295.094	Closeness: 0.3107843
171	?’-Amyrin Acetate	Subgragh: 8146476.0		Degree:	2	Betweenness:	1.86306	Closeness: 0.3224822
172	3?’-Hydroxy-16?‘-Acetoxy-Lanosta-7,9(11),24-Trien-21-Oic Acid	Subgragh: 8146476.0		Degree:	2	Betweenness:	1.86306	Closeness: 0.3224822
173	Cetylic Acid,Hexadecanoic Acid,Palmitic Acid	Subgragh: 5207337.5		Degree:	15	Betweenness:	1246.21	Closeness: 0.3598184
174	Oxypaeoniflorin	Subgragh: 5071940.0		Degree:	2	Betweenness:	1964.23	Closeness: 0.30746847
175	Paeoniflorin	Subgragh: 5071940.0		Degree:	2	Betweenness:	1964.23	Closeness: 0.30746847
176	Ginsenol	Subgragh: 4856603.0		Degree:	4	Betweenness:	552.548	Closeness: 0.35066372
177	Neointermedeol	Subgragh: 4832617.5		Degree:	3	Betweenness:	123.351	Closeness: 0.34988964
178	HADHA	Subgragh: 4389630.5		Degree:	22	Betweenness:	10198.4	Closeness: 0.3861145
179	Panaxatriol	Subgragh: 4168961.8		Degree:	3	Betweenness:	91.4989	Closeness: 0.33940044
180	Trifolin	Subgragh: 3176901.2		Degree:	2	Betweenness:	72.3301	Closeness: 0.3386752
181	Dianthoside	Subgragh: 3176901.2		Degree:	2	Betweenness:	72.3301	Closeness: 0.3386752
182	Maltose	Subgragh: 3176901.2		Degree:	2	Betweenness:	72.3301	Closeness: 0.3386752
183	Panaxadiol	Subgragh: 3176901.2		Degree:	2	Betweenness:	72.3301	Closeness: 0.3386752
184	Kaempferol	Subgragh: 2954941.2		Degree:	6	Betweenness:	625.006	Closeness: 0.32680413
185	Cis-9,Cis-12-Linoleic Acid,Inositol,Linoleic,Linoleic Acid	Subgragh: 2669474.5		Degree:	9	Betweenness:	634.339	Closeness: 0.317
186	Adenosine,Adenine Nucleoside	Subgragh: 2378280.8		Degree:	9	Betweenness:	1882.07	Closeness: 0.31448412
187	Isoquercitrin,Isoquercetrin,Kuwanon H	Subgragh: 1782902.1		Degree:	4	Betweenness:	158.257	Closeness: 0.32747933
188	CX	Subgragh: 1751554.8		Degree:	9	Betweenness:	778.164	Closeness: 0.32215446
189	Eugenol,Guaiacol	Subgragh: 1634810.4		Degree:	3	Betweenness:	71.2528	Closeness: 0.31668332
190	5-Hydroxycoumarin,Guaiacol	Subgragh: 1634810.4		Degree:	3	Betweenness:	71.2528	Closeness: 0.31668332
191	22-Stigmasterol	Subgragh: 1634810.4		Degree:	3	Betweenness:	71.2528	Closeness: 0.31668332
192	Citric Acid	Subgragh: 1541453.1		Degree:	2	Betweenness:	23.6436	Closeness: 0.28328866
193	Malic Acid	Subgragh: 1541453.1		Degree:	2	Betweenness:	23.6436	Closeness: 0.28328866
194	Isocitric Acid	Subgragh: 1541453.1		Degree:	2	Betweenness:	23.6436	Closeness: 0.28328866
195	Isocitric Acid B	Subgragh: 1541453.1		Degree:	2	Betweenness:	23.6436	Closeness: 0.28328866
196	Isocitric Acid C	Subgragh: 1541453.1		Degree:	2	Betweenness:	23.6436	Closeness: 0.28328866
197	Isocitric Acid D	Subgragh: 1541453.1		Degree:	2	Betweenness:	23.6436	Closeness: 0.28328866
198	Riboflavine	Subgragh: 1522010.6		Degree:	2	Betweenness:	54.6836	Closeness: 0.28328866
199	NFKBIA	Subgragh: 1484839.9		Degree:	5	Betweenness:	416.979	Closeness: 0.29681647
200	CALM1	Subgragh: 1071180.2		Degree:	34	Betweenness:	1736.69	Closeness: 0.32680413
201	Rutin,Rutoside,Vitamin P	Subgragh: 1060486.8		Degree:	2	Betweenness:	10.9835	Closeness: 0.30896688
202	Nicotiflorin	Subgragh: 1060486.8		Degree:	2	Betweenness:	10.9835	Closeness: 0.30896688
203	6,8-Bis(C-?’-Glucosyl)-Apigenin,Vicenin-2	Subgragh: 1060486.8		Degree:	2	Betweenness:	10.9835	Closeness: 0.30896688
204	Formononetin-7-Glucoside	Subgragh: 1060486.8		Degree:	2	Betweenness:	10.9835	Closeness: 0.30896688
205	Isoliquiritin	Subgragh: 1060486.8		Degree:	2	Betweenness:	10.9835	Closeness: 0.30896688
206	Isoononin	Subgragh: 1060486.8		Degree:	2	Betweenness:	10.9835	Closeness: 0.30896688
207	Liquiritigenin 4'-O-?’-D-Apio-D-Furanosyl(1??’2)-?’-D-Glucopyranoside	Subgragh: 1060486.8		Degree:	2	Betweenness:	10.9835	Closeness: 0.30896688
208	Liquiritigenin-7,4'-Diglucoside	Subgragh: 1060486.8		Degree:	2	Betweenness:	10.9835	Closeness: 0.30896688
209	Liquiritin	Subgragh: 1060486.8		Degree:	2	Betweenness:	10.9835	Closeness: 0.30896688
210	Narcissin	Subgragh: 1060486.8		Degree:	2	Betweenness:	10.9835	Closeness: 0.30896688
211	Neoisoliquiritin	Subgragh: 1060486.8		Degree:	2	Betweenness:	10.9835	Closeness: 0.30896688
212	Neoliquiritin	Subgragh: 1060486.8		Degree:	2	Betweenness:	10.9835	Closeness: 0.30896688
213	Uralenneoside	Subgragh: 1060486.8		Degree:	2	Betweenness:	10.9835	Closeness: 0.30896688
214	Choerospondin	Subgragh: 1060486.8		Degree:	2	Betweenness:	10.9835	Closeness: 0.30896688
215	Isoschaftoside	Subgragh: 1060486.8		Degree:	2	Betweenness:	10.9835	Closeness: 0.30896688
216	Licoagroside C	Subgragh: 1060486.8		Degree:	2	Betweenness:	10.9835	Closeness: 0.30896688
217	Ordoritin-Glucoside	Subgragh: 1060486.8		Degree:	2	Betweenness:	10.9835	Closeness: 0.30896688
218	Violanthin	Subgragh: 1060486.8		Degree:	2	Betweenness:	10.9835	Closeness: 0.30896688
219	Isoviolanthin	Subgragh: 1060486.8		Degree:	2	Betweenness:	10.9835	Closeness: 0.30896688
220	Vanillin	Subgragh: 1055975.1		Degree:	3	Betweenness:	60.4774	Closeness: 0.30393097
221	Nodakenin	Subgragh: 1028940.4		Degree:	7	Betweenness:	1034.66	Closeness: 0.3123153
222	Acetylborneol,Bornyl Acetate,L-Bornyl Acetate	Subgragh: 1000267.7		Degree:	3	Betweenness:	122.438	Closeness: 0.3104799
223	Spongesterol	Subgragh: 980419.44		Degree:	4	Betweenness:	310.532	Closeness: 0.3027698
224	(S)-5,7-Dihydroxy-2-Phenylchroman-4-One,Pinocembrin	Subgragh: 934104.1		Degree:	6	Betweenness:	195.394	Closeness: 0.31200787
225	Liquiritigenin	Subgragh: 934104.1		Degree:	6	Betweenness:	195.394	Closeness: 0.31200787
226	3,3'-Dimethylquercetin	Subgragh: 894559.56		Degree:	5	Betweenness:	141.051	Closeness: 0.3107843
227	3',7-Dihydroxy-4',6-Dimethoxyisoflavone	Subgragh: 894559.56		Degree:	5	Betweenness:	141.051	Closeness: 0.3107843
228	Kumatakenin	Subgragh: 894559.56		Degree:	5	Betweenness:	141.051	Closeness: 0.3107843
229	Betulin	Subgragh: 865326.44		Degree:	2	Betweenness:	30.4588	Closeness: 0.2761324
230	Formononetin	Subgragh: 864026.94		Degree:	4	Betweenness:	91.4405	Closeness: 0.31017613
231	Isoliquiritigenin	Subgragh: 835742.94		Degree:	3	Betweenness:	39.9521	Closeness: 0.3095703
232	2,4,4'-Trihydroxychalcone	Subgragh: 835742.94		Degree:	3	Betweenness:	39.9521	Closeness: 0.3095703
233	Saikochromoside A	Subgragh: 743996.9		Degree:	2	Betweenness:	40.874	Closeness: 0.30717054
234	Kaempferitrin	Subgragh: 544286.75		Degree:	3	Betweenness:	85.1544	Closeness: 0.29379055
235	Saikochromic Acid	Subgragh: 544286.75		Degree:	3	Betweenness:	85.1544	Closeness: 0.29379055
236	PIK3R1	Subgragh: 514100.53		Degree:	4	Betweenness:	528.011	Closeness: 0.29488373
237	Chemical Component	Subgragh: 448795.53		Degree:	3	Betweenness:	11.3241	Closeness: 0.29653883
238	Lauric Acid	Subgragh: 448795.53		Degree:	3	Betweenness:	11.3241	Closeness: 0.29653883
239	Tumulosic Acid Methyl Ester	Subgragh: 448795.53		Degree:	3	Betweenness:	11.3241	Closeness: 0.29653883
240	Octadecanoic?Acid,Stearic Acid	Subgragh: 435164.8		Degree:	6	Betweenness:	76.1662	Closeness: 0.2790493
241	Lignoceric Acid	Subgragh: 435164.8		Degree:	6	Betweenness:	76.1662	Closeness: 0.2790493
242	QH2	Subgragh: 424902.56		Degree:	18	Betweenness:	1909.06	Closeness: 0.32446265
243	Linolenic Acid	Subgragh: 400317.75		Degree:	3	Betweenness:	14.6027	Closeness: 0.27422145
244	Caproic Acid	Subgragh: 400317.75		Degree:	3	Betweenness:	14.6027	Closeness: 0.27422145
245	Enanthic Acid	Subgragh: 400317.75		Degree:	3	Betweenness:	14.6027	Closeness: 0.27422145
246	Nonanoic Acid	Subgragh: 400317.75		Degree:	3	Betweenness:	14.6027	Closeness: 0.27422145
247	2-Nonenoic Acid	Subgragh: 400317.75		Degree:	3	Betweenness:	14.6027	Closeness: 0.27422145
248	Pentanic Acid,Scopolin	Subgragh: 400317.75		Degree:	3	Betweenness:	14.6027	Closeness: 0.27422145
249	Petroselaidic Acid	Subgragh: 400317.75		Degree:	3	Betweenness:	14.6027	Closeness: 0.27422145
250	Petroselinic Acid	Subgragh: 400317.75		Degree:	3	Betweenness:	14.6027	Closeness: 0.27422145
251	Choline	Subgragh: 393313.84		Degree:	2	Betweenness:	5.0388	Closeness: 0.29598507
252	AKT1	Subgragh: 379233.62		Degree:	15	Betweenness:	1821.39	Closeness: 0.3208502
253	2-Octenic Acid	Subgragh: 348027.4		Degree:	2	Betweenness:	7.07063	Closeness: 0.27374783
254	Hesperetin-7-O-Rutinoside,Hesperidin	Subgragh: 327983.4		Degree:	2	Betweenness:	650.646	Closeness: 0.30510107
255	Neohesperidin	Subgragh: 327983.4		Degree:	2	Betweenness:	650.646	Closeness: 0.30510107
256	Naringin	Subgragh: 327983.4		Degree:	2	Betweenness:	650.646	Closeness: 0.30510107
257	Naringenin-7-O-Glucoside	Subgragh: 327983.4		Degree:	2	Betweenness:	650.646	Closeness: 0.30510107
258	Neoeriocitrin	Subgragh: 327983.4		Degree:	2	Betweenness:	650.646	Closeness: 0.30510107
259	Marmesinin	Subgragh: 313429.7		Degree:	2	Betweenness:	115.533	Closeness: 0.2908257
260	Guercetol,Quercetin,Quercetin,Sophoretin,Meletin,Xanthaurine	Subgragh: 259563.7		Degree:	6	Betweenness:	953.17	Closeness: 0.3013308
261	Naringenin	Subgragh: 259563.7		Degree:	6	Betweenness:	953.17	Closeness: 0.3013308
262	Hesperetin	Subgragh: 259563.7		Degree:	6	Betweenness:	953.17	Closeness: 0.3013308
263	CYP19A1	Subgragh: 250464.5		Degree:	8	Betweenness:	140.614	Closeness: 0.31763527
264	Chrysophanic Acid	Subgragh: 245972.4		Degree:	3	Betweenness:	49.8609	Closeness: 0.2881818
265	HSP90AA1	Subgragh: 154327.86		Degree:	11	Betweenness:	202.518	Closeness: 0.2951583
266	MDH2	Subgragh: 153462.48		Degree:	7	Betweenness:	140.787	Closeness: 0.28177777
267	ZQ	Subgragh: 141928.48		Degree:	20	Betweenness:	10011.9	Closeness: 0.31017613
268	PTK2B	Subgragh: 137091.89		Degree:	10	Betweenness:	126.781	Closeness: 0.28053096
269	N-Pentacosanoic Acid	Subgragh: 125551.945		Degree:	3	Betweenness:	9.85934	Closeness: 0.26549414
270	14-Methyl Hexadecanoic Acid	Subgragh: 125532.734		Degree:	3	Betweenness:	9.85934	Closeness: 0.26549414
271	Eicosenoic?Acid	Subgragh: 125527.66		Degree:	3	Betweenness:	9.85934	Closeness: 0.26549414
272	Tricosanoic Acid	Subgragh: 125526.2		Degree:	3	Betweenness:	9.85934	Closeness: 0.26549414
273	Arachic Acid , Eicosanoic Acid , Arachidic Acid	Subgragh: 125526.17		Degree:	3	Betweenness:	9.85934	Closeness: 0.26549414
274	Myristic Acid	Subgragh: 125526.17		Degree:	3	Betweenness:	9.85934	Closeness: 0.26549414
275	Oleic Acid	Subgragh: 125526.17		Degree:	3	Betweenness:	9.85934	Closeness: 0.26549414
276	Behenic Acid , Docosanoic Acid	Subgragh: 125525.93		Degree:	3	Betweenness:	9.85934	Closeness: 0.26549414
277	12-Methyl Tetradecanoic Acid	Subgragh: 125490.85		Degree:	3	Betweenness:	9.85934	Closeness: 0.26549414
278	QH1	Subgragh: 78143.76		Degree:	3	Betweenness:	27.7444	Closeness: 0.2908257
279	ADORA2A	Subgragh: 40055.94		Degree:	3	Betweenness:	40.4034	Closeness: 0.28077945
280	LCK	Subgragh: 22359.732		Degree:	2	Betweenness:	13.3078	Closeness: 0.28028294
281	ADCY1	Subgragh: 22359.732		Degree:	2	Betweenness:	13.3078	Closeness: 0.28028294
282	NT5C2	Subgragh: 22359.732		Degree:	2	Betweenness:	13.3078	Closeness: 0.28028294
283	BCL2	Subgragh: 17393.477		Degree:	2	Betweenness:	2.23842	Closeness: 0.26155114
284	ALDH1A1	Subgragh: 7866.572		Degree:	2	Betweenness:	46.1707	Closeness: 0.28077945
285	ALDH1A2	Subgragh: 7866.572		Degree:	2	Betweenness:	46.1707	Closeness: 0.28077945
286	DLG4	Subgragh: 7420.1943		Degree:	1	Betweenness:	0	Closeness: 0.27880386
287	GNAI1	Subgragh: 7420.1943		Degree:	1	Betweenness:	0	Closeness: 0.27880386
288	HADH	Subgragh: 7420.1943		Degree:	1	Betweenness:	0	Closeness: 0.27880386
289	B4GALT1	Subgragh: 7420.1943		Degree:	1	Betweenness:	0	Closeness: 0.27880386
290	ALDH7A1	Subgragh: 7420.1943		Degree:	1	Betweenness:	0	Closeness: 0.27880386
291	ALDH3A2	Subgragh: 7420.1943		Degree:	1	Betweenness:	0	Closeness: 0.27880386
292	ALDH9A1	Subgragh: 7420.1943		Degree:	1	Betweenness:	0	Closeness: 0.27880386
293	ADH1A	Subgragh: 7420.1943		Degree:	1	Betweenness:	0	Closeness: 0.27880386
294	NDUFAB1	Subgragh: 7420.1943		Degree:	1	Betweenness:	0	Closeness: 0.27880386
295	ACADM	Subgragh: 7420.1943		Degree:	1	Betweenness:	0	Closeness: 0.27880386
296	Zeaxanthin	Subgragh: 4312.3853		Degree:	2	Betweenness:	89.5103	Closeness: 0.24611801
297	DH	Subgragh: 4271.101		Degree:	2	Betweenness:	2.57534	Closeness: 0.23852521
298	MAPK3	Subgragh: 4020.5974		Degree:	1	Betweenness:	0	Closeness: 0.23942599
299	POLE4	Subgragh: 4020.5974		Degree:	1	Betweenness:	0	Closeness: 0.23942599
300	Retinol	Subgragh: 3813.116		Degree:	3	Betweenness:	48.612	Closeness: 0.25178713
301	Notoptolide	Subgragh: 3181.9236		Degree:	2	Betweenness:	78.0973	Closeness: 0.25564516
302	Epoxybergamottin	Subgragh: 2026.528		Degree:	2	Betweenness:	119.051	Closeness: 0.2505929
303	(-)-Bonyl Ferulate	Subgragh: 732.50836		Degree:	1	Betweenness:	0	Closeness: 0.24516629
304	Ephedrine	Subgragh: 270.16522		Degree:	6	Betweenness:	1123.98	Closeness: 0.23870482
305	D-Pseudoephedrine,Ephedrine,Pseudoephedrine	Subgragh: 265.4914		Degree:	5	Betweenness:	902.578	Closeness: 0.23834586
306	Octopamine	Subgragh: 261.4607		Degree:	4	Betweenness:	594.244	Closeness: 0.237988
307	Synephrine	Subgragh: 258.20792		Degree:	3	Betweenness:	276.911	Closeness: 0.23763119
308	Terbutaline	Subgragh: 255.42215		Degree:	3	Betweenness:	435.556	Closeness: 0.23763119
309	D-PseudoephedrinePseudoephedrine	Subgragh: 249.8781		Degree:	2	Betweenness:	205.363	Closeness: 0.23727545
310	Pseudoephedrine	Subgragh: 249.8781		Degree:	2	Betweenness:	205.363	Closeness: 0.23727545
311	Glibenclamide	Subgragh: 247.58101		Degree:	2	Betweenness:	632	Closeness: 0.23727545
312	ADRB2	Subgragh: 21.506958		Degree:	5	Betweenness:	18.9857	Closeness: 0.19400245
313	ADRA2B	Subgragh: 15.120418		Degree:	4	Betweenness:	9.70794	Closeness: 0.19376528
314	JUN	Subgragh: 8.226205		Degree:	3	Betweenness:	7.13333	Closeness: 0.19329268
315	ATF1	Subgragh: 5.4783487		Degree:	2	Betweenness:	0.685714	Closeness: 0.19305725
316	DRD1	Subgragh: 5.4783487		Degree:	2	Betweenness:	0.685714	Closeness: 0.19305725
317	ADRB3	Subgragh: 4.7655554		Degree:	2	Betweenness:	0.888889	Closeness: 0.19258809
318	CPT1A	Subgragh: 2.0753598		Degree:	1	Betweenness:	0	Closeness: 0.19188862
